# Supplementary material for: Transcriptome-Based Identification and Functional Characterization of NAC Transcription Factors Responsive to Drought Stress in Capsicum annuum L
Source: Front Genet. 2021 Oct 22;12:743902. doi: 10.3389/fgene.2021.743902 (PMC8570119; doi:10.3389/fgene.2021.743902)
Supplement: Supplementary file 2 [file DataSheet1.xlsx]

## Sheet: Table S1
Table S1. Primers used for cloning and genotyping
Primer name	Sequence 5'--> 3'
caNAC072_F	GGGGACAAGTTTGTACAAAAAAGCAGGCTTAATGGGTGTTCAAGAAAAAGATC
caNAC072_R	GGGGACCACTTTGTACAAGAAAGCTGGGTTCTGCCTGAATCCCAGATTCA
caNAC104_F	GGGGACAAGTTTGTACAAAAAAGCAGGCTTAATGGGTGATCTTCCTCCA
caNAC104_R	GGGGACCACTTTGTACAAGAAAGCTGGGTTATATGGAAAACTAATTTCATCTTG
VIGS_caNAC072_F	GGGGACAAGTTTGTACAAAAAAGCAGGCTTACTTTTTGAAACTTCAAGGAAAAATGG
VIGS_caNAC072_R	GGGGACCACTTTGTACAAGAAAGCTGGGTTTCAGTTTTTCGGTTTTAAGATAGCT
VIGS_caNAC104_F	GGGGACAAGTTTGTACAAAAAAGCAGGCTTAGGCTTTATGGAGCAAAAATCA
VIGS_caNAC104_R	GGGGACCACTTTGTACAAGAAAGCTGGGTTTCTCTTCTTGAAGGAATTAGAGAGA

## Sheet: Table S2
Table S2. Virus Induced Gene Silencing target region
>best_target_region_(415-664) (caNAC072)
CTTTTTGAAACTTCAAGGAAAAATGGAAGCTCAAAGCTAGATGAATGGGTGTTATGTCGA
ATTTATAAGAAGAATTCAAGTGGACCAAAACCTCTTATGCCTGGTTTACGCAGCAATGAA
TACAGCCATGCTGCTTCTTCGACGACTTCTTCTTCATCCCAATTCGATGATATGCTCGAA
TCATTACCAGAAATGGATGATCGGTTTTCTAACTTGCCAAGATTGAGCTATCTTAAAACC
GAAAAACTGA
>best_target_region_(159-408) (caNAC104)
GGCTTTATGGAGCAAAAATCAGTGGTATTTTTTCAGCCAAGTGAAGGAAAATATTATTCG
AGCTACAGAAAAAGGATATTGGAAGGAATTAAATATGAATGAGCCAATTATACTCAAAAA
AAATTGTGGAGAAAAAATAATTGGAACAAAGAAGTACTTTGTATACTATATTACTACTAA
TATTCCTGAACAAGTACAAACTAATTGGATTATGGAAGAATTTCATCTCTCTAATTCCTT
CAAGAAGAGA

## Sheet: Table S3
Table S3. Primers used for qRT-PCR
Primer name	Sequence 5'--> 3'
caACTIN-F	GGAACAGGAATGGTTAAGGC
caACTIN-R	ATAGCAACATACATGGCAGG
caGAPDH-F	AGGCTGGAATTGCTTTGAGC
caGAPDH-R	TGCTGTAACCCCATTCGTTG
caNAC019-F	GCATTGTACGGGGAGAAAGA
caNAC019-R	TGAGCCATTCGGATACTTCC
caNAC055-F	TCGTCTTCTTCGCTGTTTGG
caNAC055-R	TGTGGCAACGAGAAATACCG
caNAC072-F	CCGAAAAACTGAACCTCGAACG
caNAC072-R	ATTCCGGCATTGGTTTGAGC
caNAC104q-F	AGCTCCGAATTTGCACTTCA
caNAC104q-R	TTGCTCCATAAAGCCCTCTC
caNCED3-F	AGATTAGTTCAAGAACGTGAATTGG
caNCED3-R	ACTTGATAAGGGACATCATCTTCAG
caRD29A-F	GCAGGAGTTGGTCCACTTGT
caRD29A-R	TTCGATCCCTTGTTCTCCTG
caDELLA-F	AACGTGGTGGCTTATGAAGG
cadDELLA-R	CCGGCTGAACTCAATCTAGC
caSnRK2-1-F	ATCTTCCAGCGGACTTGATG
caSnRK2-1-R	CTATGCTCTGCATTGGCTGA
caSnRK2-2-F	GGCCTATATCGCACCAGAAG
caSnRK2-2-F	CCCCACAAGACCAAACATCT
caDREB2-F	GGGTAAATGGGTTGCTGAGA
caDREB2-R	AAAGCAGCCTCAATTGCTGT

## Sheet: Table S4
Table S4. Data quality summary
Sample ID	Total reads PE	Cleaned reads (PE and singlets)	Mapping reads (%)	Mapping reads (%)
C1_VEG	32985468	32983251	31188363	0.95
C2_VEG	31547203	31544013	29573571	0.94
C3_VEG	34126563	34117989	30966280	0.91
C1_FLO	30801375	30798916	29052136	0.94
C2_FLO	34717025	34714544	32750139	0.94
C3_FLO	37937540	37934387	35702240	0.94
C1_FRU	35068725	35062962	32632451	0.93
C2_FRU	30972662	30970102	29196876	0.94
C3_FRU	28553514	28551696	27117761	0.95
R1_VEG	32337083	32250100	30063320	0.93
R2_VEG	29089399	29087767	27574252	0.95
R3_VEG	34165645	34164047	32469400	0.95
R1_FLO	32521078	32510701	29471794	0.91
R2_FLO	32214520	32199928	29860556	0.93
R3_FLO	35954645	35939732	32611002	0.91
R1_FRU	32471988	32468705	30623919	0.94
R2_FRU	32098540	32011485	29454763	0.92
R3_FRU	30812035	30799891	28229962	0.92
S1_VEG	34135376	34112645	30441398	0.89
S2_VEG	33388045	33378734	30227590	0.91
S3_VEG	34013835	33888961	29396033	0.87
S1_FLO	30790438	30783759	28234305	0.92
S2_FLO	33303850	33295929	30146125	0.91
S3_FLO	37106728	37097173	34515983	0.93
S1_FRU	34100094	34088638	31280424	0.92
S2_FRU	36644672	36626940	32785761	0.9
S3_FRU	33019097	33004934	30682387	93%
Raw reads: reads count from the raw data, four rows as a unit, with statistics of reads count for every sequencing.
Clean reads: Clean data are reads count filtered from raw data. Statistics method is similar with raw reads. All the following analysis is based on clean data.

## Sheet: Table S5
TABLE S5.Number of DEG identified after all treatment comparisons.
Stage	Comparison			DEG	Up-regulated	Down-regulated
Five true-leaves	Stress	vs	Control	3680	1777	1903
	Recovery	vs	Stress	4155	2070	2085
	Recovery	vs	Control	1285	566	719
Production of 3d Flower	Stress	vs	Control	3976	1807	2169
	Recovery	vs	Stress	2010	1045	965
	Recovery	vs	Control	271	125	146
Setting of first fruit	Stress	vs	Control	1282	664	618
	Recovery	vs	Stress	1328	642	686
	Recovery	vs	Control	56	41	15

## Sheet: Table S6
Table S6. Enriched GO terms of Up regulated DE genes idenfified in Drought vs Control and Recovery vs Control comparison in Five true leaves stage.
GO Information			CM		ID:639498981.1		ID:915541313.1
No	GO Term	Description	1	2	FDR	Num	FDR	Num
1	GO:0009628	response to abiotic stimulus			0.0023	17	---	---
2	GO:0009733	response to auxin			0.0023	25	1.1e-09	21
3	GO:0009725	response to hormone			0.0049	28	1.1e-08	22
4	GO:0009719	response to endogenous stimulus			0.0049	28	1.1e-08	22
5	GO:0042221	response to chemical			0.017	35	6.7e-06	22
6	GO:0050896	response to stimulus			0.017	91	0.03	35
7	GO:0009415	response to water			0.023	6	---	---
8	GO:0006558	L-phenylalanine metabolic process			0.027	5	---	---
9	GO:1901565	organonitrogen compound catabolic process			0.049	11	---	---
10	GO:0003700	transcription factor activity, sequence-specific DNA binding			0.0013	55	---	---
11	GO:0001071	nucleic acid binding transcription factor activity			0.0013	55	---	---
12	GO:0004722	protein serine/threonine phosphatase activity			0.0031	18	---	---
13	GO:0042578	phosphoric ester hydrolase activity			0.01	32	---	---
14	GO:0016791	phosphatase activity			0.011	28	---	---
15	GO:0016841	ammonia-lyase activity			0.011	5	---	---
16	GO:0043565	sequence-specific DNA binding			0.025	33	---	---
17	GO:0016491	oxidoreductase activity			0.028	147	---	---
18	GO:0016701	oxidoreductase activity, acting on single donors with incorporation of molecular oxygen			0.04	12	---	---
19	GO:0008374	O-acyltransferase activity			0.04	8	---	---
20	GO:0015103	inorganic anion transmembrane transporter activity			0.04	9	---	---
21	GO:0004721	phosphoprotein phosphatase activity			0.04	19	---	---
22	GO:0019725	cellular homeostasis			---	---	5.4e-07	18
23	GO:0010033	response to organic substance			---	---	1.3e-06	22
24	GO:0045454	cell redox homeostasis			---	---	1.7e-06	16
25	GO:0042592	homeostatic process			---	---	1.8e-06	18
26	GO:0065008	regulation of biological quality			---	---	3.7e-05	18
27	GO:0005975	carbohydrate metabolic process			---	---	6.1e-05	37
28	GO:0010411	xyloglucan metabolic process			---	---	0.0026	5
29	GO:0044262	cellular carbohydrate metabolic process			---	---	0.021	10
30	GO:0050794	regulation of cellular process			---	---	0.021	53
31	GO:0010410	hemicellulose metabolic process			---	---	0.021	5
32	GO:0010383	cell wall polysaccharide metabolic process			---	---	0.021	5
33	GO:0050789	regulation of biological process			---	---	0.028	54
34	GO:0065007	biological regulation			---	---	0.03	56
35	GO:0042546	cell wall biogenesis			---	---	0.03	6
36	GO:0015035	protein disulfide oxidoreductase activity			---	---	7.9e-07	14
37	GO:0015036	disulfide oxidoreductase activity			---	---	7.9e-07	14
38	GO:0004553	hydrolase activity, hydrolyzing O-glycosyl compounds			---	---	8.7e-07	28
39	GO:0016798	hydrolase activity, acting on glycosyl bonds			---	---	1.4e-06	28
40	GO:0016667	oxidoreductase activity, acting on a sulfur group of donors			---	---	1.4e-06	15
41	GO:0016762	xyloglucan:xyloglucosyl transferase activity			---	---	0.015	5
42	GO:0016407	acetyltransferase activity			---	---	0.015	5
43	GO:0030312	external encapsulating structure			---	---	0.0077	5
44	GO:0005618	cell wall			---	---	0.0077	5
45	GO:0048046	apoplast			---	---	0.046	5

## Sheet: Table S7
Table S7. Enriched GO terms of DOWN regulated DE genes idenfified in Drought vs Control and Recovery vs Control comparison in Five true leaves stage.
GO Information				CM		ID:903532037.1		ID:206820656.1
No	GO Term	Onto	Description	1	2	FDR	Num	FDR	Num
1	GO:0006518	P	peptide metabolic process			9.6e-29	133	---	---
2	GO:0006412	P	translation			9.9e-29	130	---	---
3	GO:0043603	P	cellular amide metabolic process			9.9e-29	134	---	---
4	GO:0043043	P	peptide biosynthetic process			1.1e-28	130	---	---
5	GO:0043604	P	amide biosynthetic process			1.1e-28	130	---	---
6	GO:0006260	P	DNA replication			6.9e-28	46	---	---
7	GO:1901566	P	organonitrogen compound biosynthetic process			9.7e-24	164	---	---
8	GO:1901564	P	organonitrogen compound metabolic process			5.1e-21	192	---	---
9	GO:0006259	P	DNA metabolic process			3e-18	74	---	---
10	GO:0071103	P	DNA conformation change			9.5e-16	27	---	---
11	GO:0006323	P	DNA packaging			1.2e-15	24	---	---
12	GO:0006333	P	chromatin assembly or disassembly			9.1e-15	22	---	---
13	GO:0031497	P	chromatin assembly			3e-13	20	---	---
14	GO:0006334	P	nucleosome assembly			3e-13	20	---	---
15	GO:0034728	P	nucleosome organization			1.2e-12	20	---	---
16	GO:0006807	P	nitrogen compound metabolic process			2e-12	368	---	---
17	GO:0034645	P	cellular macromolecule biosynthetic process			1.5e-11	254	---	---
18	GO:0009059	P	macromolecule biosynthetic process			1.5e-11	254	---	---
19	GO:0006261	P	DNA-dependent DNA replication			1.5e-11	19	---	---
20	GO:0034641	P	cellular nitrogen compound metabolic process			2.2e-11	339	---	---
21	GO:0051276	P	chromosome organization			6.2e-11	43	---	---
22	GO:0044249	P	cellular biosynthetic process			8.8e-11	305	---	---
23	GO:1901576	P	organic substance biosynthetic process			9.6e-11	308	---	---
24	GO:0065004	P	protein-DNA complex assembly			1.5e-10	20	---	---
25	GO:0071824	P	protein-DNA complex subunit organization			3.8e-10	20	---	---
26	GO:0007049	P	cell cycle			5.6e-10	35	---	---
27	GO:0009058	P	biosynthetic process			1.3e-09	313	---	---
28	GO:0022402	P	cell cycle process			1.1e-08	31	---	---
29	GO:0007017	P	microtubule-based process			3.2e-08	42	---	---
30	GO:0006270	P	DNA replication initiation			5e-08	11	---	---
31	GO:0044267	P	cellular protein metabolic process			5e-08	278	---	---
32	GO:0006996	P	organelle organization			5e-08	62	---	---
33	GO:0009987	P	cellular process			8e-08	707	---	---
34	GO:0044260	P	cellular macromolecule metabolic process			2.2e-07	454	---	---
35	GO:0006928	P	movement of cell or subcellular component			6.2e-07	29	---	---
36	GO:0007018	P	microtubule-based movement			6.2e-07	29	---	---
37	GO:0000278	P	mitotic cell cycle			1.1e-06	20	---	---
38	GO:0071840	P	cellular component organization or biogenesis			1.6e-06	100	---	---
39	GO:1903047	P	mitotic cell cycle process			2.7e-06	19	---	---
40	GO:0006325	P	chromatin organization			9.2e-06	24	---	---
41	GO:0051726	P	regulation of cell cycle			1.1e-05	18	---	---
42	GO:0042254	P	ribosome biogenesis			1.9e-05	20	---	---
43	GO:0022613	P	ribonucleoprotein complex biogenesis			2.9e-05	23	---	---
44	GO:0007059	P	chromosome segregation			5.4e-05	15	---	---
45	GO:0044271	P	cellular nitrogen compound biosynthetic process			5.4e-05	214	---	---
46	GO:0044085	P	cellular component biogenesis			6.3e-05	50	---	---
47	GO:0000280	P	nuclear division			8.5e-05	15	---	---
48	GO:0044237	P	cellular metabolic process			0.00018	551	---	---
49	GO:0044238	P	primary metabolic process			0.00034	623	---	---
50	GO:0010564	P	regulation of cell cycle process			0.00035	13	---	---
51	GO:0033554	P	cellular response to stress			0.00035	31	---	---
52	GO:0016043	P	cellular component organization			0.00037	81	---	---
53	GO:0098813	P	nuclear chromosome segregation			0.00042	13	---	---
54	GO:0000070	P	mitotic sister chromatid segregation			0.00045	11	---	---
55	GO:0007067	P	mitotic nuclear division			0.00045	11	---	---
56	GO:0000075	P	cell cycle checkpoint			0.00051	8	---	---
57	GO:0006974	P	cellular response to DNA damage stimulus			0.00055	29	---	---
58	GO:0000819	P	sister chromatid segregation			0.00062	12	---	---
59	GO:0071704	P	organic substance metabolic process			0.00079	644	---	---
60	GO:0010467	P	gene expression			0.00094	218	---	---
61	GO:0048285	P	organelle fission			0.0012	15	---	---
62	GO:0034622	P	cellular macromolecular complex assembly			0.0014	28	---	---
63	GO:0007346	P	regulation of mitotic cell cycle			0.0015	11	---	---
64	GO:0046394	P	carboxylic acid biosynthetic process			0.0017	24	---	---
65	GO:0006281	P	DNA repair			0.0017	27	---	---
66	GO:0009147	P	pyrimidine nucleoside triphosphate metabolic process			0.003	6	---	---
67	GO:0045930	P	negative regulation of mitotic cell cycle			0.003	6	---	---
68	GO:0007093	P	mitotic cell cycle checkpoint			0.003	6	---	---
69	GO:0065003	P	macromolecular complex assembly			0.0037	28	---	---
70	GO:1902589	P	single-organism organelle organization			0.0042	22	---	---
71	GO:0006457	P	protein folding			0.005	25	---	---
72	GO:0043170	P	macromolecule metabolic process			0.0053	495	---	---
73	GO:0006310	P	DNA recombination			0.0071	10	---	---
74	GO:0044770	P	cell cycle phase transition			0.0071	6	---	---
75	GO:0044772	P	mitotic cell cycle phase transition			0.0071	6	---	---
76	GO:0006461	P	protein complex assembly			0.0077	22	---	---
77	GO:0070271	P	protein complex biogenesis			0.0077	22	---	---
78	GO:0006220	P	pyrimidine nucleotide metabolic process			0.014	7	---	---
79	GO:0016053	P	organic acid biosynthetic process			0.015	26	---	---
80	GO:0008652	P	cellular amino acid biosynthetic process			0.016	13	---	---
81	GO:1901991	P	negative regulation of mitotic cell cycle phase transition			0.018	5	---	---
82	GO:1901988	P	negative regulation of cell cycle phase transition			0.018	5	---	---
83	GO:0010948	P	negative regulation of cell cycle process			0.018	5	---	---
84	GO:0019538	P	protein metabolic process			0.023	318	---	---
85	GO:0051783	P	regulation of nuclear division			0.027	5	---	---
86	GO:0042026	P	protein refolding			0.027	5	---	---
87	GO:0016072	P	rRNA metabolic process			0.027	10	---	---
88	GO:0022607	P	cellular component assembly			0.03	31	---	---
89	GO:0045786	P	negative regulation of cell cycle			0.035	6	---	---
90	GO:1901990	P	regulation of mitotic cell cycle phase transition			0.038	5	---	---
91	GO:1901987	P	regulation of cell cycle phase transition			0.038	5	---	---
92	GO:0003735	F	structural constituent of ribosome			3.1e-35	115	---	---
93	GO:0005198	F	structural molecule activity			5.7e-32	121	---	---
94	GO:0046982	F	protein heterodimerization activity			2.3e-27	55	---	---
95	GO:0008017	F	microtubule binding			2.6e-09	34	---	---
96	GO:0015631	F	tubulin binding			3.5e-09	35	---	---
97	GO:0008092	F	cytoskeletal protein binding			1.8e-08	41	---	---
98	GO:0046983	F	protein dimerization activity			6.6e-07	73	---	---
99	GO:0003777	F	microtubule motor activity			9.7e-07	29	---	---
100	GO:0003774	F	motor activity			9e-06	30	---	---
101	GO:0003677	F	DNA binding			0.00063	169	---	---
102	GO:0003676	F	nucleic acid binding			0.014	249	---	---
103	GO:0035639	F	purine ribonucleoside triphosphate binding			0.048	243	---	---
104	GO:0043232	C	intracellular non-membrane-bounded organelle			1.9e-65	212	---	---
105	GO:0043228	C	non-membrane-bounded organelle			1.9e-65	212	---	---
106	GO:0032993	C	protein-DNA complex			2.1e-44	59	---	---
107	GO:0044815	C	DNA packaging complex			1.5e-43	58	---	---
108	GO:0000786	C	nucleosome			6.9e-43	56	---	---
109	GO:0005694	C	chromosome			3e-41	79	---	---
110	GO:0044427	C	chromosomal part			1.4e-40	75	---	---
111	GO:0043229	C	intracellular organelle			6.5e-36	316	---	---
112	GO:0043226	C	organelle			6.5e-36	316	---	---
113	GO:0005840	C	ribosome			1.8e-35	113	---	---
114	GO:0000785	C	chromatin			1.8e-35	56	---	---
115	GO:0030529	C	intracellular ribonucleoprotein complex			2.5e-35	124	---	---
116	GO:1990904	C	ribonucleoprotein complex			3.3e-35	125	---	---
117	GO:0005622	C	intracellular			1.1e-24	367	---	---
118	GO:0044424	C	intracellular part			3.2e-24	359	---	---
119	GO:0032991	C	macromolecular complex			3.6e-24	242	---	---
120	GO:0044464	C	cell part			4e-24	372	---	---
121	GO:0005623	C	cell			4e-24	372	---	---
122	GO:0005737	C	cytoplasm			2.4e-17	173	---	---
123	GO:0044422	C	organelle part			1.8e-16	148	---	---
124	GO:0044446	C	intracellular organelle part			1.8e-16	148	---	---
125	GO:0044444	C	cytoplasmic part			1e-15	150	---	---
126	GO:0005634	C	nucleus			3.4e-11	124	---	---
127	GO:0043227	C	membrane-bounded organelle			6.3e-07	152	---	---
128	GO:0043231	C	intracellular membrane-bounded organelle			6.3e-07	152	---	---
129	GO:0000808	C	origin recognition complex			6e-06	6	---	---
130	GO:0044391	C	ribosomal subunit			1.8e-05	20	---	---
131	GO:0042555	C	MCM complex			2.1e-05	6	---	---
132	GO:0015935	C	small ribosomal subunit			0.0002	11	---	---
133	GO:0005732	C	small nucleolar ribonucleoprotein complex			0.00059	5	---	---
134	GO:0043234	C	protein complex			0.00072	118	---	---
135	GO:0099512	C	supramolecular fiber			0.025	12	---	---
136	GO:0099513	C	polymeric cytoskeletal fiber			0.025	12	---	---
137	GO:0005874	C	microtubule			0.025	12	---	---
138	GO:0015630	C	microtubule cytoskeleton			0.045	14	---	---
139	GO:0019867	C	outer membrane			0.049	7	---	---
140	GO:0006950	P	response to stress			---	---	1.3e-05	38
141	GO:0006952	P	defense response			---	---	4.4e-05	19
142	GO:0009309	P	amine biosynthetic process			---	---	0.026	5
143	GO:0031347	P	regulation of defense response			---	---	0.026	8
144	GO:0042401	P	cellular biogenic amine biosynthetic process			---	---	0.026	5
145	GO:0001101	P	response to acid chemical			---	---	0.026	9
146	GO:0009308	P	amine metabolic process			---	---	0.027	7
147	GO:0044699	P	single-organism process			---	---	0.027	155
148	GO:0080134	P	regulation of response to stress			---	---	0.027	8
149	GO:0044710	P	single-organism metabolic process			---	---	0.029	110
150	GO:0050896	P	response to stimulus			---	---	0.029	45
151	GO:1901700	P	response to oxygen-containing compound			---	---	0.029	10
152	GO:0006576	P	cellular biogenic amine metabolic process			---	---	0.036	5
153	GO:0006869	P	lipid transport			---	---	0.036	8
154	GO:0015698	P	inorganic anion transport			---	---	0.036	6
155	GO:0044106	P	cellular amine metabolic process			---	---	0.036	5
156	GO:0010876	P	lipid localization			---	---	0.048	8
157	GO:0004620	F	phospholipase activity			---	---	0.012	7
158	GO:0016491	F	oxidoreductase activity			---	---	0.012	78
159	GO:0016298	F	lipase activity			---	---	0.015	7
160	GO:0008970	F	phosphatidylcholine 1-acylhydrolase activity			---	---	0.015	5
161	GO:0052689	F	carboxylic ester hydrolase activity			---	---	0.024	11
162	GO:0020037	F	heme binding			---	---	0.039	32
163	GO:0005215	F	transporter activity			---	---	0.046	44

## Sheet: Table S8
Table S8. Enriched GO terms of Up regulated DE genes idenfified in Drought vs Control and Recovery vs Drought comparison in Five true leaves stage.
GO Information				CM		ID:639498981.1		ID:213165978.1
No	GO Term	Onto	Description	1	2	FDR	Num	FDR	Num
1	GO:0009628	P	response to abiotic stimulus			0.0023	17	---	---
2	GO:0009733	P	response to auxin			0.0023	25	---	---
3	GO:0009725	P	response to hormone			0.0049	28	---	---
4	GO:0009719	P	response to endogenous stimulus			0.0049	28	---	---
5	GO:0042221	P	response to chemical			0.017	35	---	---
6	GO:0050896	P	response to stimulus			0.017	91	---	---
7	GO:0009415	P	response to water			0.023	6	---	---
8	GO:0006558	P	L-phenylalanine metabolic process			0.027	5	---	---
9	GO:1901565	P	organonitrogen compound catabolic process			0.049	11	---	---
10	GO:0003700	F	transcription factor activity, sequence-specific DNA binding			0.0013	55	---	---
11	GO:0001071	F	nucleic acid binding transcription factor activity			0.0013	55	---	---
12	GO:0004722	F	protein serine/threonine phosphatase activity			0.0031	18	---	---
13	GO:0042578	F	phosphoric ester hydrolase activity			0.01	32	---	---
14	GO:0016791	F	phosphatase activity			0.011	28	---	---
15	GO:0016841	F	ammonia-lyase activity			0.011	5	---	---
16	GO:0043565	F	sequence-specific DNA binding			0.025	33	---	---
17	GO:0016491	F	oxidoreductase activity			0.028	147	---	---
18	GO:0016701	F	oxidoreductase activity, acting on single donors with incorporation of molecular oxygen			0.04	12	---	---
19	GO:0008374	F	O-acyltransferase activity			0.04	8	---	---
20	GO:0015103	F	inorganic anion transmembrane transporter activity			0.04	9	---	---
21	GO:0004721	F	phosphoprotein phosphatase activity			0.04	19	---	---
22	GO:0006412	P	translation			---	---	4.7e-51	173
23	GO:0006518	P	peptide metabolic process			---	---	4.7e-51	175
24	GO:0043043	P	peptide biosynthetic process			---	---	4.7e-51	173
25	GO:0043604	P	amide biosynthetic process			---	---	4.7e-51	173
26	GO:0043603	P	cellular amide metabolic process			---	---	6.2e-51	177
27	GO:1901566	P	organonitrogen compound biosynthetic process			---	---	1.6e-43	215
28	GO:1901564	P	organonitrogen compound metabolic process			---	---	5.8e-38	246
29	GO:1901576	P	organic substance biosynthetic process			---	---	3.8e-19	373
30	GO:0044249	P	cellular biosynthetic process			---	---	1e-18	367
31	GO:0009058	P	biosynthetic process			---	---	2e-18	383
32	GO:0006260	P	DNA replication			---	---	3.8e-18	38
33	GO:0034645	P	cellular macromolecule biosynthetic process			---	---	4.5e-18	300
34	GO:0009059	P	macromolecule biosynthetic process			---	---	4.6e-18	300
35	GO:0006807	P	nitrogen compound metabolic process			---	---	1.1e-17	422
36	GO:0034641	P	cellular nitrogen compound metabolic process			---	---	1.4e-16	391
37	GO:0044267	P	cellular protein metabolic process			---	---	7.4e-14	331
38	GO:0044271	P	cellular nitrogen compound biosynthetic process			---	---	2.4e-12	272
39	GO:0071103	P	DNA conformation change			---	---	6.8e-11	23
40	GO:0006323	P	DNA packaging			---	---	1.8e-10	20
41	GO:0044260	P	cellular macromolecule metabolic process			---	---	5.7e-10	511
42	GO:0006259	P	DNA metabolic process			---	---	8.4e-10	61
43	GO:0010467	P	gene expression			---	---	9.4e-10	275
44	GO:0009987	P	cellular process			---	---	4.2e-09	777
45	GO:0031497	P	chromatin assembly			---	---	3.3e-08	16
46	GO:0006334	P	nucleosome assembly			---	---	3.3e-08	16
47	GO:0042254	P	ribosome biogenesis			---	---	3.8e-08	25
48	GO:0044237	P	cellular metabolic process			---	---	4.9e-08	637
49	GO:0006261	P	DNA-dependent DNA replication			---	---	8e-08	16
50	GO:0034728	P	nucleosome organization			---	---	8e-08	16
51	GO:0006333	P	chromatin assembly or disassembly			---	---	1.2e-07	16
52	GO:0022613	P	ribonucleoprotein complex biogenesis			---	---	1.5e-07	28
53	GO:0044238	P	primary metabolic process			---	---	1.7e-07	716
54	GO:0071704	P	organic substance metabolic process			---	---	4.6e-07	742
55	GO:0006270	P	DNA replication initiation			---	---	2.4e-06	10
56	GO:0065004	P	protein-DNA complex assembly			---	---	2.8e-06	16
57	GO:0071824	P	protein-DNA complex subunit organization			---	---	5.4e-06	16
58	GO:0044085	P	cellular component biogenesis			---	---	6.5e-06	56
59	GO:0046394	P	carboxylic acid biosynthetic process			---	---	1.5e-05	30
60	GO:0019538	P	protein metabolic process			---	---	2.7e-05	377
61	GO:0043170	P	macromolecule metabolic process			---	---	0.00014	559
62	GO:0016053	P	organic acid biosynthetic process			---	---	0.00056	32
63	GO:0042026	P	protein refolding			---	---	0.00056	7
64	GO:0071840	P	cellular component organization or biogenesis			---	---	0.00086	95
65	GO:0008652	P	cellular amino acid biosynthetic process			---	---	0.0013	16
66	GO:0051276	P	chromosome organization			---	---	0.0015	30
67	GO:0019752	P	carboxylic acid metabolic process			---	---	0.0017	56
68	GO:0043436	P	oxoacid metabolic process			---	---	0.0019	56
69	GO:0006082	P	organic acid metabolic process			---	---	0.0019	63
70	GO:0005975	P	carbohydrate metabolic process			---	---	0.0026	93
71	GO:0006457	P	protein folding			---	---	0.0042	27
72	GO:0016072	P	rRNA metabolic process			---	---	0.005	12
73	GO:0006220	P	pyrimidine nucleotide metabolic process			---	---	0.005	8
74	GO:0009147	P	pyrimidine nucleoside triphosphate metabolic process			---	---	0.0061	6
75	GO:0044281	P	small molecule metabolic process			---	---	0.0061	98
76	GO:0006414	P	translational elongation			---	---	0.0071	12
77	GO:0019725	P	cellular homeostasis			---	---	0.008	27
78	GO:0044283	P	small molecule biosynthetic process			---	---	0.0088	34
79	GO:0006364	P	rRNA processing			---	---	0.011	11
80	GO:0006633	P	fatty acid biosynthetic process			---	---	0.011	14
81	GO:0072527	P	pyrimidine-containing compound metabolic process			---	---	0.011	10
82	GO:0006520	P	cellular amino acid metabolic process			---	---	0.012	31
83	GO:0008152	P	metabolic process			---	---	0.013	834
84	GO:0033554	P	cellular response to stress			---	---	0.018	28
85	GO:0042592	P	homeostatic process			---	---	0.02	28
86	GO:0045454	P	cell redox homeostasis			---	---	0.024	23
87	GO:0006974	P	cellular response to DNA damage stimulus			---	---	0.028	26
88	GO:0034660	P	ncRNA metabolic process			---	---	0.028	27
89	GO:0072593	P	reactive oxygen species metabolic process			---	---	0.028	16
90	GO:0044711	P	single-organism biosynthetic process			---	---	0.028	75
91	GO:0072330	P	monocarboxylic acid biosynthetic process			---	---	0.028	14
92	GO:0065008	P	regulation of biological quality			---	---	0.033	32
93	GO:0006281	P	DNA repair			---	---	0.033	25
94	GO:0000278	P	mitotic cell cycle			---	---	0.044	13
95	GO:0003735	F	structural constituent of ribosome			---	---	1.6e-58	151
96	GO:0005198	F	structural molecule activity			---	---	3.3e-56	162
97	GO:0046982	F	protein heterodimerization activity			---	---	5.4e-15	43
98	GO:0003723	F	RNA binding			---	---	3.8e-07	74
99	GO:0019843	F	rRNA binding			---	---	0.013	9
100	GO:0017016	F	Ras GTPase binding			---	---	0.015	6
101	GO:0031267	F	small GTPase binding			---	---	0.015	6
102	GO:0051020	F	GTPase binding			---	---	0.015	6
103	GO:0004553	F	hydrolase activity, hydrolyzing O-glycosyl compounds			---	---	0.015	53
104	GO:0008536	F	Ran GTPase binding			---	---	0.015	6
105	GO:0004576	F	oligosaccharyl transferase activity			---	---	0.017	5
106	GO:0016798	F	hydrolase activity, acting on glycosyl bonds			---	---	0.019	54
107	GO:0022884	F	macromolecule transmembrane transporter activity			---	---	0.025	5
108	GO:0008320	F	protein transmembrane transporter activity			---	---	0.025	5
109	GO:0046983	F	protein dimerization activity			---	---	0.034	60
110	GO:0008565	F	protein transporter activity			---	---	0.043	8
111	GO:0005200	F	structural constituent of cytoskeleton			---	---	0.043	9
112	GO:0003676	F	nucleic acid binding			---	---	0.046	262
113	GO:0043232	C	intracellular non-membrane-bounded organelle			---	---	4.8e-75	235
114	GO:0043228	C	non-membrane-bounded organelle			---	---	4.8e-75	235
115	GO:1990904	C	ribonucleoprotein complex			---	---	6.6e-60	167
116	GO:0030529	C	intracellular ribonucleoprotein complex			---	---	1.1e-59	165
117	GO:0005840	C	ribosome			---	---	3.3e-59	150
118	GO:0043229	C	intracellular organelle			---	---	1.9e-36	336
119	GO:0043226	C	organelle			---	---	1.9e-36	336
120	GO:0005737	C	cytoplasm			---	---	1.6e-34	230
121	GO:0044444	C	cytoplasmic part			---	---	5.4e-33	204
122	GO:0032991	C	macromolecular complex			---	---	7.9e-30	274
123	GO:0044464	C	cell part			---	---	1.8e-27	410
124	GO:0005623	C	cell			---	---	1.8e-27	410
125	GO:0005622	C	intracellular			---	---	2.3e-27	401
126	GO:0044424	C	intracellular part			---	---	1.7e-26	391
127	GO:0044815	C	DNA packaging complex			---	---	3.3e-26	45
128	GO:0032993	C	protein-DNA complex			---	---	5.6e-26	45
129	GO:0000786	C	nucleosome			---	---	2.4e-25	43
130	GO:0005694	C	chromosome			---	---	6.2e-21	58
131	GO:0000785	C	chromatin			---	---	2.3e-20	43
132	GO:0044427	C	chromosomal part			---	---	6e-20	54
133	GO:0044422	C	organelle part			---	---	2.4e-12	144
134	GO:0044446	C	intracellular organelle part			---	---	2.4e-12	144
135	GO:0044391	C	ribosomal subunit			---	---	9.3e-09	26
136	GO:0015935	C	small ribosomal subunit			---	---	1.7e-06	14
137	GO:0042555	C	MCM complex			---	---	3.8e-05	6
138	GO:0005732	C	small nucleolar ribonucleoprotein complex			---	---	3.8e-05	6
139	GO:0005730	C	nucleolus			---	---	6.7e-05	9
140	GO:0000808	C	origin recognition complex			---	---	0.00038	5
141	GO:0005634	C	nucleus			---	---	0.00047	103
142	GO:0030684	C	preribosome			---	---	0.0025	6
143	GO:0043231	C	intracellular membrane-bounded organelle			---	---	0.0029	141
144	GO:0043227	C	membrane-bounded organelle			---	---	0.0029	141
145	GO:0015934	C	large ribosomal subunit			---	---	0.0035	12
146	GO:0099512	C	supramolecular fiber			---	---	0.0049	14
147	GO:0099513	C	polymeric cytoskeletal fiber			---	---	0.0049	14
148	GO:0005874	C	microtubule			---	---	0.0049	14
149	GO:0015630	C	microtubule cytoskeleton			---	---	0.0049	17
150	GO:0019867	C	outer membrane			---	---	0.018	8
151	GO:0031968	C	organelle outer membrane			---	---	0.035	7
152	GO:0005852	C	eukaryotic translation initiation factor 3 complex			---	---	0.036	6

## Sheet: Table S9
Table S9. Enriched GO terms of Down regulated DE genes idenfified in Drought vs Control and Recovery vs Drought comparison in Five true leaves stage.
GO Information				CM		ID:903532037.1		ID:442938257.1
No	GO Term	Onto	Description	1	2	FDR	Num	FDR	Num
1	GO:0006518	P	peptide metabolic process			9.6e-29	133	---	---
2	GO:0006412	P	translation			9.9e-29	130	---	---
3	GO:0043603	P	cellular amide metabolic process			9.9e-29	134	---	---
4	GO:0043043	P	peptide biosynthetic process			1.1e-28	130	---	---
5	GO:0043604	P	amide biosynthetic process			1.1e-28	130	---	---
6	GO:0006260	P	DNA replication			6.9e-28	46	---	---
7	GO:1901566	P	organonitrogen compound biosynthetic process			9.7e-24	164	---	---
8	GO:1901564	P	organonitrogen compound metabolic process			5.1e-21	192	---	---
9	GO:0006259	P	DNA metabolic process			3e-18	74	---	---
10	GO:0071103	P	DNA conformation change			9.5e-16	27	---	---
11	GO:0006323	P	DNA packaging			1.2e-15	24	---	---
12	GO:0006333	P	chromatin assembly or disassembly			9.1e-15	22	---	---
13	GO:0031497	P	chromatin assembly			3e-13	20	---	---
14	GO:0006334	P	nucleosome assembly			3e-13	20	---	---
15	GO:0034728	P	nucleosome organization			1.2e-12	20	---	---
16	GO:0006807	P	nitrogen compound metabolic process			2e-12	368	---	---
17	GO:0034645	P	cellular macromolecule biosynthetic process			1.5e-11	254	---	---
18	GO:0009059	P	macromolecule biosynthetic process			1.5e-11	254	---	---
19	GO:0006261	P	DNA-dependent DNA replication			1.5e-11	19	---	---
20	GO:0034641	P	cellular nitrogen compound metabolic process			2.2e-11	339	---	---
21	GO:0051276	P	chromosome organization			6.2e-11	43	---	---
22	GO:0044249	P	cellular biosynthetic process			8.8e-11	305	---	---
23	GO:1901576	P	organic substance biosynthetic process			9.6e-11	308	---	---
24	GO:0065004	P	protein-DNA complex assembly			1.5e-10	20	---	---
25	GO:0071824	P	protein-DNA complex subunit organization			3.8e-10	20	---	---
26	GO:0007049	P	cell cycle			5.6e-10	35	---	---
27	GO:0009058	P	biosynthetic process			1.3e-09	313	---	---
28	GO:0022402	P	cell cycle process			1.1e-08	31	---	---
29	GO:0007017	P	microtubule-based process			3.2e-08	42	---	---
30	GO:0006270	P	DNA replication initiation			5e-08	11	---	---
31	GO:0044267	P	cellular protein metabolic process			5e-08	278	---	---
32	GO:0006996	P	organelle organization			5e-08	62	---	---
33	GO:0009987	P	cellular process			8e-08	707	---	---
34	GO:0044260	P	cellular macromolecule metabolic process			2.2e-07	454	---	---
35	GO:0006928	P	movement of cell or subcellular component			6.2e-07	29	---	---
36	GO:0007018	P	microtubule-based movement			6.2e-07	29	---	---
37	GO:0000278	P	mitotic cell cycle			1.1e-06	20	---	---
38	GO:0071840	P	cellular component organization or biogenesis			1.6e-06	100	---	---
39	GO:1903047	P	mitotic cell cycle process			2.7e-06	19	---	---
40	GO:0006325	P	chromatin organization			9.2e-06	24	---	---
41	GO:0051726	P	regulation of cell cycle			1.1e-05	18	---	---
42	GO:0042254	P	ribosome biogenesis			1.9e-05	20	---	---
43	GO:0022613	P	ribonucleoprotein complex biogenesis			2.9e-05	23	---	---
44	GO:0007059	P	chromosome segregation			5.4e-05	15	---	---
45	GO:0044271	P	cellular nitrogen compound biosynthetic process			5.4e-05	214	---	---
46	GO:0044085	P	cellular component biogenesis			6.3e-05	50	---	---
47	GO:0000280	P	nuclear division			8.5e-05	15	---	---
48	GO:0044237	P	cellular metabolic process			0.00018	551	---	---
49	GO:0044238	P	primary metabolic process			0.00034	623	---	---
50	GO:0010564	P	regulation of cell cycle process			0.00035	13	---	---
51	GO:0033554	P	cellular response to stress			0.00035	31	---	---
52	GO:0016043	P	cellular component organization			0.00037	81	---	---
53	GO:0098813	P	nuclear chromosome segregation			0.00042	13	---	---
54	GO:0000070	P	mitotic sister chromatid segregation			0.00045	11	---	---
55	GO:0007067	P	mitotic nuclear division			0.00045	11	---	---
56	GO:0000075	P	cell cycle checkpoint			0.00051	8	---	---
57	GO:0006974	P	cellular response to DNA damage stimulus			0.00055	29	---	---
58	GO:0000819	P	sister chromatid segregation			0.00062	12	---	---
59	GO:0071704	P	organic substance metabolic process			0.00079	644	---	---
60	GO:0010467	P	gene expression			0.00094	218	---	---
61	GO:0048285	P	organelle fission			0.0012	15	---	---
62	GO:0034622	P	cellular macromolecular complex assembly			0.0014	28	---	---
63	GO:0007346	P	regulation of mitotic cell cycle			0.0015	11	---	---
64	GO:0046394	P	carboxylic acid biosynthetic process			0.0017	24	---	---
65	GO:0006281	P	DNA repair			0.0017	27	---	---
66	GO:0009147	P	pyrimidine nucleoside triphosphate metabolic process			0.003	6	---	---
67	GO:0045930	P	negative regulation of mitotic cell cycle			0.003	6	---	---
68	GO:0007093	P	mitotic cell cycle checkpoint			0.003	6	---	---
69	GO:0065003	P	macromolecular complex assembly			0.0037	28	---	---
70	GO:1902589	P	single-organism organelle organization			0.0042	22	---	---
71	GO:0006457	P	protein folding			0.005	25	---	---
72	GO:0043170	P	macromolecule metabolic process			0.0053	495	---	---
73	GO:0006310	P	DNA recombination			0.0071	10	---	---
74	GO:0044770	P	cell cycle phase transition			0.0071	6	---	---
75	GO:0044772	P	mitotic cell cycle phase transition			0.0071	6	---	---
76	GO:0006461	P	protein complex assembly			0.0077	22	---	---
77	GO:0070271	P	protein complex biogenesis			0.0077	22	---	---
78	GO:0006220	P	pyrimidine nucleotide metabolic process			0.014	7	---	---
79	GO:0016053	P	organic acid biosynthetic process			0.015	26	---	---
80	GO:0008652	P	cellular amino acid biosynthetic process			0.016	13	---	---
81	GO:1901991	P	negative regulation of mitotic cell cycle phase transition			0.018	5	---	---
82	GO:1901988	P	negative regulation of cell cycle phase transition			0.018	5	---	---
83	GO:0010948	P	negative regulation of cell cycle process			0.018	5	---	---
84	GO:0019538	P	protein metabolic process			0.023	318	---	---
85	GO:0051783	P	regulation of nuclear division			0.027	5	---	---
86	GO:0042026	P	protein refolding			0.027	5	---	---
87	GO:0016072	P	rRNA metabolic process			0.027	10	---	---
88	GO:0022607	P	cellular component assembly			0.03	31	---	---
89	GO:0045786	P	negative regulation of cell cycle			0.035	6	---	---
90	GO:1901990	P	regulation of mitotic cell cycle phase transition			0.038	5	---	---
91	GO:1901987	P	regulation of cell cycle phase transition			0.038	5	---	---
92	GO:0003735	F	structural constituent of ribosome			3.1e-35	115	---	---
93	GO:0005198	F	structural molecule activity			5.7e-32	121	---	---
94	GO:0046982	F	protein heterodimerization activity			2.3e-27	55	---	---
95	GO:0008017	F	microtubule binding			2.6e-09	34	---	---
96	GO:0015631	F	tubulin binding			3.5e-09	35	---	---
97	GO:0008092	F	cytoskeletal protein binding			1.8e-08	41	---	---
98	GO:0046983	F	protein dimerization activity			6.6e-07	73	---	---
99	GO:0003777	F	microtubule motor activity			9.7e-07	29	---	---
100	GO:0003774	F	motor activity			9e-06	30	---	---
101	GO:0003677	F	DNA binding			0.00063	169	---	---
102	GO:0003676	F	nucleic acid binding			0.014	249	---	---
103	GO:0035639	F	purine ribonucleoside triphosphate binding			0.048	243	---	---
104	GO:0043232	C	intracellular non-membrane-bounded organelle			1.9e-65	212	---	---
105	GO:0043228	C	non-membrane-bounded organelle			1.9e-65	212	---	---
106	GO:0032993	C	protein-DNA complex			2.1e-44	59	---	---
107	GO:0044815	C	DNA packaging complex			1.5e-43	58	---	---
108	GO:0000786	C	nucleosome			6.9e-43	56	---	---
109	GO:0005694	C	chromosome			3e-41	79	---	---
110	GO:0044427	C	chromosomal part			1.4e-40	75	---	---
111	GO:0043229	C	intracellular organelle			6.5e-36	316	---	---
112	GO:0043226	C	organelle			6.5e-36	316	---	---
113	GO:0005840	C	ribosome			1.8e-35	113	---	---
114	GO:0000785	C	chromatin			1.8e-35	56	---	---
115	GO:0030529	C	intracellular ribonucleoprotein complex			2.5e-35	124	---	---
116	GO:1990904	C	ribonucleoprotein complex			3.3e-35	125	---	---
117	GO:0005622	C	intracellular			1.1e-24	367	---	---
118	GO:0044424	C	intracellular part			3.2e-24	359	---	---
119	GO:0032991	C	macromolecular complex			3.6e-24	242	---	---
120	GO:0044464	C	cell part			4e-24	372	---	---
121	GO:0005623	C	cell			4e-24	372	---	---
122	GO:0005737	C	cytoplasm			2.4e-17	173	---	---
123	GO:0044422	C	organelle part			1.8e-16	148	---	---
124	GO:0044446	C	intracellular organelle part			1.8e-16	148	---	---
125	GO:0044444	C	cytoplasmic part			1e-15	150	---	---
126	GO:0005634	C	nucleus			3.4e-11	124	---	---
127	GO:0043227	C	membrane-bounded organelle			6.3e-07	152	---	---
128	GO:0043231	C	intracellular membrane-bounded organelle			6.3e-07	152	---	---
129	GO:0000808	C	origin recognition complex			6e-06	6	---	---
130	GO:0044391	C	ribosomal subunit			1.8e-05	20	---	---
131	GO:0042555	C	MCM complex			2.1e-05	6	---	---
132	GO:0015935	C	small ribosomal subunit			0.0002	11	---	---
133	GO:0005732	C	small nucleolar ribonucleoprotein complex			0.00059	5	---	---
134	GO:0043234	C	protein complex			0.00072	118	---	---
135	GO:0099512	C	supramolecular fiber			0.025	12	---	---
136	GO:0099513	C	polymeric cytoskeletal fiber			0.025	12	---	---
137	GO:0005874	C	microtubule			0.025	12	---	---
138	GO:0015630	C	microtubule cytoskeleton			0.045	14	---	---
139	GO:0019867	C	outer membrane			0.049	7	---	---
140	GO:0044710	P	single-organism metabolic process			---	---	0.027	271
141	GO:1903506	P	regulation of nucleic acid-templated transcription			---	---	0.027	110
142	GO:2001141	P	regulation of RNA biosynthetic process			---	---	0.027	110
143	GO:0009063	P	cellular amino acid catabolic process			---	---	0.027	7
144	GO:0006355	P	regulation of transcription, DNA-templated			---	---	0.027	110
145	GO:1901565	P	organonitrogen compound catabolic process			---	---	0.027	13
146	GO:0009415	P	response to water			---	---	0.027	7
147	GO:0009628	P	response to abiotic stimulus			---	---	0.027	16
148	GO:0051252	P	regulation of RNA metabolic process			---	---	0.027	110
149	GO:0009889	P	regulation of biosynthetic process			---	---	0.03	111
150	GO:0031326	P	regulation of cellular biosynthetic process			---	---	0.03	111
151	GO:0006012	P	galactose metabolic process			---	---	0.03	6
152	GO:0019219	P	regulation of nucleobase-containing compound metabolic process			---	---	0.03	110
153	GO:2000112	P	regulation of cellular macromolecule biosynthetic process			---	---	0.035	110
154	GO:0010556	P	regulation of macromolecule biosynthetic process			---	---	0.035	110
155	GO:0055114	P	oxidation-reduction process			---	---	0.039	168
156	GO:0051171	P	regulation of nitrogen compound metabolic process			---	---	0.039	110
157	GO:0010876	P	lipid localization			---	---	0.043	15
158	GO:0010468	P	regulation of gene expression			---	---	0.043	110
159	GO:0046395	P	carboxylic acid catabolic process			---	---	0.043	8
160	GO:0072524	P	pyridine-containing compound metabolic process			---	---	0.043	15
161	GO:0031323	P	regulation of cellular metabolic process			---	---	0.044	113
162	GO:0001071	F	nucleic acid binding transcription factor activity			---	---	0.003	62
163	GO:0003700	F	transcription factor activity, sequence-specific DNA binding			---	---	0.003	62
164	GO:0016491	F	oxidoreductase activity			---	---	0.0036	183
165	GO:0042578	F	phosphoric ester hydrolase activity			---	---	0.0076	37
166	GO:0050308	F	sugar-phosphatase activity			---	---	0.0095	5
167	GO:0005509	F	calcium ion binding			---	---	0.014	34
168	GO:0019203	F	carbohydrate phosphatase activity			---	---	0.014	5
169	GO:0016791	F	phosphatase activity			---	---	0.015	31
170	GO:0016841	F	ammonia-lyase activity			---	---	0.021	5
171	GO:0050662	F	coenzyme binding			---	---	0.024	41
172	GO:0004722	F	protein serine/threonine phosphatase activity			---	---	0.036	17
173	GO:0043169	F	cation binding			---	---	0.038	182
174	GO:0005506	F	iron ion binding			---	---	0.041	58
175	GO:0048037	F	cofactor binding			---	---	0.041	54
176	GO:0016701	F	oxidoreductase activity, acting on single donors with incorporation of molecular oxygen			---	---	0.042	13
177	GO:0016705	F	oxidoreductase activity, acting on paired donors, with incorporation or reduction of molecular oxygen			---	---	0.042	58
178	GO:0061135	F	endopeptidase regulator activity			---	---	0.042	15
179	GO:0043167	F	ion binding			---	---	0.042	190
180	GO:0004866	F	endopeptidase inhibitor activity			---	---	0.042	15
181	GO:0030414	F	peptidase inhibitor activity			---	---	0.042	15
182	GO:0016747	F	transferase activity, transferring acyl groups other than amino-acyl groups			---	---	0.047	21
183	GO:0061134	F	peptidase regulator activity			---	---	0.047	15

## Sheet: Table S10
Table S10. Enriched GO terms of Up regulated DE genes idenfified in Drought vs Control and Recovery vs Control comparison in Production of third flower stage
GO Information				CM		ID:826628615.1		ID:809456019.1
No	GO Term	Onto	Description	1	2	FDR	Num	FDR	Num
1	GO:0055114	P	oxidation-reduction process			7.2e-11	201	---	---
2	GO:0044710	P	single-organism metabolic process			3.3e-08	285	---	---
3	GO:0044699	P	single-organism process			2.2e-05	372	---	---
4	GO:0044042	P	glucan metabolic process			0.00011	19	---	---
5	GO:0006073	P	cellular glucan metabolic process			0.00011	19	---	---
6	GO:0044264	P	cellular polysaccharide metabolic process			0.0011	19	---	---
7	GO:0005976	P	polysaccharide metabolic process			0.002	20	---	---
8	GO:1903506	P	regulation of nucleic acid-templated transcription			0.0037	102	---	---
9	GO:2001141	P	regulation of RNA biosynthetic process			0.0037	102	---	---
10	GO:0044703	P	multi-organism reproductive process			0.0037	16	---	---
11	GO:0051252	P	regulation of RNA metabolic process			0.0037	102	---	---
12	GO:0006355	P	regulation of transcription, DNA-templated			0.0037	102	---	---
13	GO:0010411	P	xyloglucan metabolic process			0.0037	8	---	---
14	GO:0051704	P	multi-organism process			0.0037	19	---	---
15	GO:0019219	P	regulation of nucleobase-containing compound metabolic process			0.0037	103	---	---
16	GO:0009889	P	regulation of biosynthetic process			0.0045	103	---	---
17	GO:0031326	P	regulation of cellular biosynthetic process			0.0045	103	---	---
18	GO:2000112	P	regulation of cellular macromolecule biosynthetic process			0.0045	103	---	---
19	GO:0010556	P	regulation of macromolecule biosynthetic process			0.0045	103	---	---
20	GO:0051171	P	regulation of nitrogen compound metabolic process			0.0051	103	---	---
21	GO:0065007	P	biological regulation			0.0056	157	---	---
22	GO:0010468	P	regulation of gene expression			0.0064	103	---	---
23	GO:0080090	P	regulation of primary metabolic process			0.0092	104	---	---
24	GO:0044706	P	multi-multicellular organism process			0.0092	14	---	---
25	GO:0009875	P	pollen-pistil interaction			0.0092	14	---	---
26	GO:0008037	P	cell recognition			0.0092	14	---	---
27	GO:0048544	P	recognition of pollen			0.0092	14	---	---
28	GO:0009856	P	pollination			0.0092	14	---	---
29	GO:0044262	P	cellular carbohydrate metabolic process			0.01	21	---	---
30	GO:0031323	P	regulation of cellular metabolic process			0.01	104	---	---
31	GO:0060255	P	regulation of macromolecule metabolic process			0.011	105	---	---
32	GO:0050794	P	regulation of cellular process			0.013	141	---	---
33	GO:0050789	P	regulation of biological process			0.013	146	---	---
34	GO:0019222	P	regulation of metabolic process			0.014	105	---	---
35	GO:0010035	P	response to inorganic substance			0.023	8	---	---
36	GO:0044036	P	cell wall macromolecule metabolic process			0.032	10	---	---
37	GO:0006869	P	lipid transport			0.032	13	---	---
38	GO:0010410	P	hemicellulose metabolic process			0.045	8	---	---
39	GO:0010383	P	cell wall polysaccharide metabolic process			0.045	8	---	---
40	GO:0009628	P	response to abiotic stimulus			0.045	13	---	---
41	GO:0000003	P	reproduction			0.046	18	---	---
42	GO:0022414	P	reproductive process			0.046	18	---	---
43	GO:0010876	P	lipid localization			0.046	13	---	---
44	GO:0009415	P	response to water			0.048	5	---	---
45	GO:0016491	F	oxidoreductase activity			2.1e-10	202	---	---
46	GO:0003700	F	transcription factor activity, sequence-specific DNA binding			1e-08	71	---	---
47	GO:0001071	F	nucleic acid binding transcription factor activity			1e-08	71	---	---
48	GO:0005506	F	iron ion binding			1.6e-08	74	---	---
49	GO:0016705	F	oxidoreductase activity, acting on paired donors, with incorporation or reduction of molecular oxygen			1.2e-07	72	---	---
50	GO:0043167	F	ion binding			5.2e-07	204	---	---
51	GO:0020037	F	heme binding			4.5e-06	78	---	---
52	GO:0043169	F	cation binding			5.3e-06	188	---	---
53	GO:0016762	F	xyloglucan:xyloglucosyl transferase activity			8.7e-06	12	---	---
54	GO:0046906	F	tetrapyrrole binding			2.1e-05	78	---	---
55	GO:0005509	F	calcium ion binding			7e-05	36	---	---
56	GO:0016758	F	transferase activity, transferring hexosyl groups			0.00013	35	---	---
57	GO:0046872	F	metal ion binding			0.00033	173	---	---
58	GO:0051537	F	2 iron, 2 sulfur cluster binding			0.0055	9	---	---
59	GO:0043565	F	sequence-specific DNA binding			0.0073	35	---	---
60	GO:0046914	F	transition metal ion binding			0.0073	113	---	---
61	GO:0016701	F	oxidoreductase activity, acting on single donors with incorporation of molecular oxygen			0.012	13	---	---
62	GO:0016757	F	transferase activity, transferring glycosyl groups			0.017	39	---	---
63	GO:0030170	F	pyridoxal phosphate binding			0.037	16	---	---
64	GO:0004722	F	protein serine/threonine phosphatase activity			0.037	15	---	---
65	GO:0008061	F	chitin binding			0.037	8	---	---
66	GO:0005516	F	calmodulin binding			0.037	9	---	---
67	GO:0030312	C	external encapsulating structure			3.9e-05	11	---	---
68	GO:0005618	C	cell wall			3.9e-05	11	---	---
69	GO:0048046	C	apoplast			0.00065	12	---	---
70	GO:0005576	C	extracellular region			0.00065	21	---	---
71	GO:0071944	C	cell periphery			0.034	17	---	---
72	GO:0009772	P	photosynthetic electron transport in photosystem II			---	---	5.3e-06	6
73	GO:0009767	P	photosynthetic electron transport chain			---	---	0.00059	6
74	GO:0019684	P	photosynthesis, light reaction			---	---	0.0033	6
75	GO:0022900	P	electron transport chain			---	---	0.0047	6
76	GO:0019725	P	cellular homeostasis			---	---	0.0047	6
77	GO:0042592	P	homeostatic process			---	---	0.0073	6
78	GO:0006091	P	generation of precursor metabolites and energy			---	---	0.013	7
79	GO:0045454	P	cell redox homeostasis			---	---	0.013	5
80	GO:0015979	P	photosynthesis			---	---	0.013	7
81	GO:0009733	P	response to auxin			---	---	0.013	5
82	GO:0065008	P	regulation of biological quality			---	---	0.013	6
83	GO:0009719	P	response to endogenous stimulus			---	---	0.037	5
84	GO:0042221	P	response to chemical			---	---	0.037	6
85	GO:0009725	P	response to hormone			---	---	0.037	5
86	GO:0009055	F	electron carrier activity			---	---	2.8e-07	12
87	GO:0045156	F	electron transporter, transferring electrons within the cyclic electron transport pathway of photosynthesis activity			---	---	4e-06	6
88	GO:0015035	F	protein disulfide oxidoreductase activity			---	---	0.0018	5
89	GO:0015036	F	disulfide oxidoreductase activity			---	---	0.0018	5
90	GO:0016667	F	oxidoreductase activity, acting on a sulfur group of donors			---	---	0.0049	5

[truncated: 11 more sheets: Table S11, Table S12, Table S13, Table S14, Table S15, Table S16, Table S17, Table S18, Table S19, Table S20, Table S21]
